# Supplementary material for: Ecological Niche Changes of Two Sympatric Species (Pennahia argentata and Larimichthys polyactis) Revealed by Bulk and Compound Specific Isotope Analyses
Source: Ecol Evol. 2025 Dec 26;15(12):e72792. doi: 10.1002/ece3.72792 (PMC12742453; doi:10.1002/ece3.72792)
Supplement: Supplementary file 1 — Data S1: Supporting information. [file ECE3-15-e72792-s001.xlsx]

## Sheet: S1a, Bulk_P.argentata
No	Species	Total length (cm)	Body length (cm)	Weight (g)	δ13C (‰)	δ15N (‰)
1	Pennahia argentata	6.2	4.7	1.94	-16.0068	14.2646
2	Pennahia argentata	6.6	5.6	2.63	-16.3806	14.1714
3	Pennahia argentata	7	6.7	4.4	-15.9833	14.5707
4	Pennahia argentata	8.2	6.4	3.38	-16.1686	13.4481
5	Pennahia argentata	10.7	8.9	10.88	-16.8124	13.5802
6	Pennahia argentata	12	9.4	12.47	-16.187	13.7694
7	Pennahia argentata	12.1	9.9	15.9	-16.6426	13.8307
8	Pennahia argentata	12.1	10.5	17.93	-16.7579	14.1803
9	Pennahia argentata	12.5	10.1	19.49	-16.0716	14.4352
10	Pennahia argentata	12.5	10.5	19.96	-17.0442	14.0089
11	Pennahia argentata	12.5	10.4	17.58	-16.998	13.8825
12	Pennahia argentata	12.6	10.9	22.18	-16.3968	14.2855
13	Pennahia argentata	12.7	10.9	19.74	-16.3555	14.1165
14	Pennahia argentata	12.8	10.6	20.99	-16.427	14.156
15	Pennahia argentata	12.9	10.1	20.32	-16.8614	13.4091
16	Pennahia argentata	13	10.8	21.4	-16.5277	14.1594
17	Pennahia argentata	13.1	11.1	23.21	-16.5379	14.2283
18	Pennahia argentata	13.1	10.9	16.25	-16.2562	14.4997
19	Pennahia argentata	13.1	10.7	17.04	-17.003	13.8536
20	Pennahia argentata	13.3	11	18.17	-16.7483	14.0337
21	Pennahia argentata	13.4	10.7	21.85	-16.4571	14.3521
22	Pennahia argentata	13.5	11.3	23.53	-16.3072	14.258
23	Pennahia argentata	13.5	11.1	20.95	-15.9951	14.2183
24	Pennahia argentata	13.5	12	31.12	-16.4206	14.2483
25	Pennahia argentata	13.6	11.1	22.05	-16.304	13.6337
26	Pennahia argentata	13.6	11.5	28.08	-17.0019	14.106
27	Pennahia argentata	13.7	11.5	22.56	-16.8235	14.9283
28	Pennahia argentata	13.7	11.8	24.03	-16.8472	14.4632
29	Pennahia argentata	13.8	11.2	21.03	-14.9686	14.5305
30	Pennahia argentata	13.9	11.6	25.18	-16.9901	13.5594
31	Pennahia argentata	13.9	11.6	23.99	-16.8861	14.5923
32	Pennahia argentata	14	11.8	28.04	-16.775	14.3757
33	Pennahia argentata	14	12	23.95	-16.7815	14.7532
34	Pennahia argentata	14.1	11.6	20.75	-16.0743	14.146
35	Pennahia argentata	14.1	12.2	31.48	-16.3359	14.3082
36	Pennahia argentata	14.2	11.7	24.04	-16.2673	13.9735
37	Pennahia argentata	14.2	12.2	27.51	-16.4312	14.3902
38	Pennahia argentata	14.2	11.7	28.24	-15.4357	14.153
39	Pennahia argentata	14.3	11.7	28.32	-16.8941	14.157
40	Pennahia argentata	14.4	11.7	27.89	-16.5529	13.6834
41	Pennahia argentata	14.4	11.8	23.58	-16.2703	13.9705
42	Pennahia argentata	14.5	11.9	32.83	-16.6909	13.7244
43	Pennahia argentata	14.6	12.1	32.31	-15.1697	14.2947
44	Pennahia argentata	14.6	12.3	32.03	-16.9546	14.3566
45	Pennahia argentata	14.6	12.1	31.28	-17.2348	13.7837
46	Pennahia argentata	14.6	12.3	28.74	-16.4836	14.476
47	Pennahia argentata	14.7	12	29.12	-16.8827	14.2014
48	Pennahia argentata	14.8	12.2	29.3	-17.1566	14.3693
49	Pennahia argentata	14.9	12	34.54	-16.6649	14.1759
50	Pennahia argentata	14.9	12.3	28.2	-16.7492	14.3211
51	Pennahia argentata	14.9	12.3	26.46	-16.4642	14.6124
52	Pennahia argentata	15	12.3	27.47	-16.5481	14.2813
53	Pennahia argentata	15	12.2	27.08	-16.5883	14.4741
54	Pennahia argentata	15	13	35.92	-16.6663	13.8691
55	Pennahia argentata	15.1	12.2	29.13	-16.8725	13.3871
56	Pennahia argentata	15.2	13	36.91	-16.3231	14.2504
57	Pennahia argentata	15.4	13.4	41.23	-16.4157	14.2471
58	Pennahia argentata	15.6	13.3	45.52	-16.6853	13.897
59	Pennahia argentata	16.2	13.7	48.84	-15.1536	14.574
60	Pennahia argentata	16.2	13.5	41.99	-16.893	14.0757
61	Pennahia argentata	16.5	13.7	47.94	-16.2698	14.7197
62	Pennahia argentata	16.5	14	45.9	-16.4834	13.967
63	Pennahia argentata	16.5	14.7	56.12	-16.7791	14.3622
64	Pennahia argentata	16.7	14.2	48.88	-16.1734	14.6408
65	Pennahia argentata	16.7	13.9	63.26	-16.5432	13.5157
66	Pennahia argentata	16.9	14	51.52	-16.575	14.3487
67	Pennahia argentata	16.9	14.4	46.34	-16.3218	14.7416
68	Pennahia argentata	17	14.1	48.55	-17.2015	13.3188
69	Pennahia argentata	17.1	14.3	51.77	-16.6562	14.2785
70	Pennahia argentata	17.1	14	51.32	-16.3737	14.0453
71	Pennahia argentata	17.2	14.2	49.75	-16.4422	13.9989
72	Pennahia argentata	17.3	14.2	55.33	-16.2825	14.2568
73	Pennahia argentata	17.7	14.9	57.87	-16.2778	14.2659
74	Pennahia argentata	17.8	15.2	64.05	-16.3689	14.1066
75	Pennahia argentata	17.8	14.3	55.95	-16.0314	14.1165
76	Pennahia argentata	17.9	14.9	61.31	-16.8099	13.9628
77	Pennahia argentata	18	15.6	77.03	-16.8091	14.1493
78	Pennahia argentata	18	15.4	62.15	-16.3476	14.0944
79	Pennahia argentata	18	15	64.05	-16.5446	13.9858
80	Pennahia argentata	18.1	15.2	63.31	-16.4693	14.1171
81	Pennahia argentata	18.1	15.2	69.64	-16.3862	14.2572
82	Pennahia argentata	18.1	15	65.79	-16.2076	13.9327
83	Pennahia argentata	18.1	15.4	58.57	-16.4793	14.2534
84	Pennahia argentata	18.2	15.2	71.81	-16.6209	13.9772
85	Pennahia argentata	18.2	15.7	77.25	-16.3927	14.2549
86	Pennahia argentata	18.3	15.4	71.46	-16.3641	14.1572
87	Pennahia argentata	18.3	15	67.66	-16.3046	14.3564
88	Pennahia argentata	18.4	15.6	64.67	-16.0601	14.0107
89	Pennahia argentata	18.5	15.7	69.47	-16.9225	13.591
90	Pennahia argentata	18.6	15.5	72.09	-16.2118	13.8687
91	Pennahia argentata	18.6	15.6	71.36	-17.0391	14.1927
92	Pennahia argentata	18.6	15.9	77.95	-16.0426	14.506
93	Pennahia argentata	18.7	15.9	76.32	-16.5417	14.3217
94	Pennahia argentata	18.8	16	79.3	-16.2245	14.4319
95	Pennahia argentata	18.8	16	73.93	-16.6766	13.8858
96	Pennahia argentata	18.8	15.8	71.35	-16.3691	14.1688
97	Pennahia argentata	19	16.2	72.65	-16.8747	13.9906
98	Pennahia argentata	19	16.1	78.6	-17.4824	14.245
99	Pennahia argentata	19.1	16	67.89	-16.9625	13.5503
100	Pennahia argentata	19.1	15.9	74.43	-16.9086	14.1873
101	Pennahia argentata	19.1	16	95.51	-16.8672	14.5432
102	Pennahia argentata	19.2	16.2	89.53	-16.6315	13.9788
103	Pennahia argentata	19.4	16.3	82.85	-16.457	14.2484
104	Pennahia argentata	19.4	16.5	87.31	-16.6455	14.63
105	Pennahia argentata	19.5	16.6	89.82	-16.4984	14.3225
106	Pennahia argentata	19.5	16.5	74.74	-16.5718	13.9408
107	Pennahia argentata	19.5	16.5	94.22	-16.3076	14.7771
108	Pennahia argentata	19.5	16.6	89.34	-16.5171	14.372
109	Pennahia argentata	19.5	16.5	93.36	-17.0975	14.1651
110	Pennahia argentata	19.5	16.4	82.87	-16.3829	14.2515
111	Pennahia argentata	19.5	16.4	72.3	-16.3187	14.1686
112	Pennahia argentata	19.6	16.5	78.13	-15.8088	13.6863
113	Pennahia argentata	19.9	16.8	88.37	-16.3808	14.0653
114	Pennahia argentata	20	16.8	88.34	-16.668	13.9902
115	Pennahia argentata	20	16.7	81.62	-16.4112	13.9885
116	Pennahia argentata	20	16.9	84.92	-16.1267	14.2029
117	Pennahia argentata	20	16.8	95.19	-15.9404	14.8826
118	Pennahia argentata	20	16.5	101.3	-17.5209	14.4413
119	Pennahia argentata	20.1	17	98.05	-16.6928	14.9374
120	Pennahia argentata	20.2	16.8	99.85	-16.5386	14.4804
121	Pennahia argentata	20.2	16.5	101.13	-16.4225	14.748
122	Pennahia argentata	20.3	16.9	90.26	-16.495	14.3572
123	Pennahia argentata	20.4	17	102.13	-16.7194	14.5016
124	Pennahia argentata	20.5	17.2	82.37	-16.0732	14.8416
125	Pennahia argentata	20.5	17.7	101.59	-16.5486	14.2666
126	Pennahia argentata	20.5	17.4	114.61	-16.5982	14.8191
127	Pennahia argentata	20.5	17	114.3	-16.3792	14.6025
128	Pennahia argentata	20.6	16.9	106.37	-16.5445	14.5489
129	Pennahia argentata	20.9	17.5	116.18	-16.4023	14.6218
130	Pennahia argentata	20.9	17	100.08	-16.4998	14.2862
131	Pennahia argentata	21	17.6	109.14	-16.6763	14.7559
132	Pennahia argentata	21.1	17.6	124.25	-16.7347	14.9922
133	Pennahia argentata	21.2	17.8	108.06	-16.8699	14.5743
134	Pennahia argentata	21.2	17.5	112.5	-16.6108	14.6465
135	Pennahia argentata	21.3	17.8	118.09	-16.3965	15.0203
136	Pennahia argentata	21.5	18.5	117.71	-16.8487	14.2969
137	Pennahia argentata	21.5	17.5	118.35	-16.3515	14.7392
138	Pennahia argentata	21.7	18.3	114.38	-17.3313	14.6234
139	Pennahia argentata	21.8	18.6	125.58	-16.6725	14.4676
140	Pennahia argentata	22.3	19.2	141.11	-15.0259	14.9094
141	Pennahia argentata	23.3	19.3	160.16	-17.7502	14.6724
142	Pennahia argentata	23.4	19.9	153.07	-16.5509	15.0634

## Sheet: S1b, Bulk_L.polyactis
No	Species	Total length (cm)	Body length (cm)	Weight (g)	δ13C (‰)	δ15N (‰)
1	Larimichthys polyactis	12	9.9	15.52	-16.5882	14.0321
2	Larimichthys polyactis	13	11	21.9	-16.7112	14.0205
3	Larimichthys polyactis	13.2	10.7	21.54	-16.2093	14.9311
4	Larimichthys polyactis	14.1	12	21.52	-16.6084	14.3666
5	Larimichthys polyactis	14.5	12.2	30.76	-17.2273	13.861
6	Larimichthys polyactis	14.7	12.5	30.83	-16.9427	14.0962
7	Larimichthys polyactis	15	12.2	28.48	-16.303	13.8563
8	Larimichthys polyactis	15.1	12.7	35.84	-17.2648	13.4961
9	Larimichthys polyactis	15.1	12.6	36.78	-16.8769	13.9183
10	Larimichthys polyactis	15.2	12.3	34.28	-17.0049	14.4199
11	Larimichthys polyactis	15.2	12.8	33.04	-16.4071	14.221
12	Larimichthys polyactis	15.3	12.4	34.6	-16.7037	14.2851
13	Larimichthys polyactis	15.5	12.6	35.36	-16.6863	14.3283
14	Larimichthys polyactis	15.9	13.1	36.95	-16.6284	14.1436
15	Larimichthys polyactis	15.9	13.3	30.64	-17.7727	12.1396
16	Larimichthys polyactis	16.1	13.5	45.65	-16.6323	14.2804
17	Larimichthys polyactis	16.2	13.8	39.19	-16.4796	14.6102
18	Larimichthys polyactis	16.2	13.7	43.37	-16.6199	13.5535
19	Larimichthys polyactis	16.2	13.8	43.55	-18.0671	12.5427
20	Larimichthys polyactis	16.3	14	42.99	-16.3277	14.0174
21	Larimichthys polyactis	16.3	14	40.98	-19.1687	11.2933
22	Larimichthys polyactis	16.5	14.1	44.08	-18.2715	12.2199
23	Larimichthys polyactis	16.6	14	41.22	-18.2153	12.5476
24	Larimichthys polyactis	16.7	15	56.97	-17.291	12.6778
25	Larimichthys polyactis	16.8	13.9	40.05	-17.4061	12.8388
26	Larimichthys polyactis	16.8	13.9	38.3	-18.0612	11.9966
27	Larimichthys polyactis	16.8	14.1	48.15	-17.9428	12.5694
28	Larimichthys polyactis	17	14	51.58	-18.4305	12.6717
29	Larimichthys polyactis	17	13.8	39.61	-17.5863	12.2977
30	Larimichthys polyactis	17	14.2	44.47	-17.4559	12.5287
31	Larimichthys polyactis	17	14.4	49.55	-18.6601	11.991
32	Larimichthys polyactis	17.1	14.5	48.24	-16.1138	13.0046
33	Larimichthys polyactis	17.1	14.3	44.39	-17.7434	12.88
34	Larimichthys polyactis	17.1	14.2	42.36	-16.9974	12.8154
35	Larimichthys polyactis	17.2	13.9	44.84	-17.9295	12.5799
36	Larimichthys polyactis	17.3	14.2	46.9	-16.9074	13.7047
37	Larimichthys polyactis	17.3	14.2	48.58	-17.9069	12.6066
38	Larimichthys polyactis	17.4	14.7	49.96	-17.3197	12.5428
39	Larimichthys polyactis	17.4	14.9	52.22	-18.5873	11.7694
40	Larimichthys polyactis	17.5	14.2	48.78	-17.7453	12.4792
41	Larimichthys polyactis	17.5	14.8	49.62	-17.9307	12.7969
42	Larimichthys polyactis	17.5	14.9	48.17	-18.8631	11.3318
43	Larimichthys polyactis	17.6	14.8	53.5	-18.0395	12.5228
44	Larimichthys polyactis	17.7	15.1	45.69	-17.4923	12.4756
45	Larimichthys polyactis	17.7	14.6	51.38	-17.8384	12.3586
46	Larimichthys polyactis	17.8	15.5	59.09	-17.7969	12.9135
47	Larimichthys polyactis	17.9	15	51.34	-18.1943	12.1225
48	Larimichthys polyactis	18	14.7	53.43	-17.8696	12.6181
49	Larimichthys polyactis	18	15	57.91	-17.3751	12.5748
50	Larimichthys polyactis	18.1	14.7	56.41	-17.6057	12.9173
51	Larimichthys polyactis	18.1	15	59.37	-19.538	11.5456
52	Larimichthys polyactis	18.2	15.4	49.07	-17.8626	12.3756
53	Larimichthys polyactis	18.2	15.1	51.49	-18.1853	12.037
54	Larimichthys polyactis	18.4	15.5	62.62	-18.0319	12.3807
55	Larimichthys polyactis	18.7	15.4	71.99	-18.7056	13.4256
56	Larimichthys polyactis	18.9	15.8	61.08	-17.4632	12.8166
57	Larimichthys polyactis	19	15.4	61.67	-17.5889	12.8499
58	Larimichthys polyactis	19.1	16	71.35	-17.9689	12.9466
59	Larimichthys polyactis	21	17.5	74.72	-17.9767	13.1637

## Sheet: S1c, Amino acids
Species (Size)	Alanine	Glycine	Valine	Leucine	Isoleucine	Glutamic acid	Phenylalanine	TPGlu/Phe
Pennahia argentata (S)	25.3758	8.25146	26.6307	21.5959	23.3498	27.5874	9.78288	3.5271
	26.6018	8.82962	28.1384	21.0803	23.8528	27.9864	10.4511	3.47988
	26.885	7.62664	27.6946	23.3473	24.7231	27.7675	9.84779	3.54733
	28.0971	6.80829	29.7142	26.5934	28.6874	28.6526	10.9986	3.50071
	27.5932	8.29538	28.8162	25.0203	25.2482	27.9962	9.82804	3.5909
	27.5416	7.99531	28.1222	21.4538	23.0415	27.0182	6.92767	3.92816
Pennahia argentata (L)	27.3208	8.18603	29.9682	23.2301	25.6036	28.818	10.0207	3.70129
	25.1799	7.72076	28.9914	23.4031	24.2743	27.3289	10.2656	3.39708
	27.9485	9.05169	31.4138	25.3904	27.2689	29.0869	10.5178	3.66126
	26.5107	9.30753	29.3613	27.0322	26.2921	27.6873	9.52695	3.58954
	28.3635	8.25685	29.5405	23.3562	25.1396	28.2612	10.4841	3.5223
	27.1685	7.82477	28.7639	27.1495	25.9821	27.9621	9.4702	3.6477
Larimichthys polyactis (S)	26.3108	7.30915	26.6435	22.7738	22.6398	26.2263	8.19186	3.56745
	25.1088	8.09604	27.2715	23.7007	27.4809	27.8349	9.09131	3.69185
	25.9678	7.916	27.6624	20.6765	26.9574	26.5159	8.2607	3.60618
Larimichthys polyactis (L)	22.599	4.69071	23.1553	16.5027	19.8826	23.1826	4.64533	3.65566
	22.1598	5.296	25.4019	19.4204	25.1254	25.5626	6.21401	3.79801
	25.8918	7.93383	26.7562	20.33	22.6604	26.1802	7.37052	3.70346
	23.688	6.86463	24.1902	21.6172	27.9674	24.0582	8.96623	3.05123
	22.7627	5.93927	24.3983	17.5313	20.8487	23.0743	6.33085	3.34096
	21.3529	6.88715	23.7068	20.3948	22.8655	24.3625	5.88934	3.64442
